# Supplementary material for: Establishing gene models from the Pinus pinaster genome using gene capture and BAC sequencing
Source: BMC Genomics. 2016 Feb 27;17:148. doi: 10.1186/s12864-016-2490-z (PMC4769843; doi:10.1186/s12864-016-2490-z)
Supplement: Additional file 11: Table S6. — Summary of AS contigs obtained in the gene capture and used to build the AS model. (XLS 138 kb) [file 12864_2016_2490_MOESM11_ESM.xls]

## Sheet: ASN1_BAC
Model	Contig	Gene	Pseudogene/Wrong	Status	Nt	AA
	geneCapture_all_rep_c32315	AS1		N-ter	GGTGAGTTTAATGAAATGTTACCTCGACATTAAAAAAGCATAAACTGTGGTTAGATTCTTACGAAGATCCAACAATATTCTCATCCAACGCTCCATGAGGTGGTGACCCTACTTATCCAGCGGTGTCGCGCCGCGTCAATAATCTAACGTGCACGCCAACAATCGATCGTTATCCATTCCTCACTCTTCTATCCATTTCCTCCTATAAATATTCGTCATTCCCTGGAAACATCACAGAACCGATCGATGCAATCCATCCCATCCAGTGAATACTCACCAGTATCGTAACGCCCCCGCTCCATTCATTCAATTTCGGTTTTCTGTCACTAGTCACCATGTGTGGAATCCTAGCAGTGTTCGGTTGCTTGGACGCATCGCAGGCCAAGCGTGTTCGGGTAC…	MCGILAVFGCLDASQAKRVRVLELSRRLRHRGPDWSGLYQSGHSFLAHQRLAIVDPASGDQPLYNEDRQIVVTVS
	geneCapture_all_rep_c18922	AS1		C-ter	CGATATAGCTTTCTCTTTGGTTTTGGCCTAATCGAATAAATTAGCAAACTAATTATTTGTTCTGGTTTTATACTGTGCAGGTGACAGATACGATGCTGCGCAATGCCAAATACATATTCCCCCATAATACTCCAACTACGAAGGAGGCGTACTACTACAGGATGATATTTGAAAGATTCTATCCTCAGGTAACTAGGATTGAGGAATGAGTATCTAGCTTAGCTGTTTTTGTAACCCTAAAATTCAAATGGTTGGTTTATGGATTGAATGTTGTAATTTGCAGAACGCGGCACGGTTGACGGTCCCGGGCGGGCCAAGCGTGGCTTGTAGCACCGCAAAGGCAGTGGAATGGGATGCTGCGTGGGCTCACAATCTGGACCCCTCCGGCAGGGCTGCTCT…	VTDTMLRNAKYIFPHNTPTTKEAYYYRMIFERFYPQNAARLTVPGGPSVACSTAKAVEWDAAWAHNLDPSGRAALGVHASAYEECNAGANDGTGNGNVDTFSKMPEREESVGAREVLIKG
Model	geneCapture_all_rep_c7631	AS3		Complete	CACTAATTAATGGACAACACAAGACGAAATTTTATTGGCACCGGAAAAACTACGGTCTAAATAAACAGGTTACGATTTGCTCGACCCTTCTGTCACCATCATGGTGACCAGAAATTTGTGACAATTAAGACGGAACGTAACGCGTCTCTGACTAACTCATATCGGTACCTGTAACTTTAATTATACGCCTATTAGATTCGATAACGTGGCGGCCGTCATCCTGGACCCGATCCATACCTCTCGACTTTATCCATTCGCCACATCCAGTACACCTGTTAACTTTATCCATTCGCTCCCTCCCACCTCCTACAAATATTCCCCATCCTCCGCGAACATCGCAAAGCCTATTTAATCCATCGCATCCTCCTCCATACTTCCCCAGAGTTAGAAATATCCGAA…	MCGILAVFGCLDASQAKRARVLELSRRLRHRGPDWSGLYQSGNSFLAHQRLAIVDPASGDQPLYNEDRQIVVTVNGEIYNHEKLRDQLNSHKFHTGSDCEIVAHLYEDYGEEFVDMLDGMFSFVLLDTRDQSFIAARDAFGITPLYIGWGLDGSVWFASEMKALHVDCERFESFPPGHIYSSKQGGLRRWYNPTWYSENHIPSTPYDPLILRRAFEKAVIKRLMTDVPFGVLLSGGLDSSLVAAVAARYLAATKAAKQWGEQLHSFCVGLQGSPDLKAAKEVAEYLGTVHHEFHFTVQDGIDAIEDVIYHVETYDVTTIRASTPMFLMSRKIKSLGVKMVLSGEGSDEIFGGYLYFHKAPNKEEFHQETCRKIKALHMYDCLRANKSTSAWGVEARVPF…
	HZVQHE201AYL42	AS3		Int	CTGCCTCTGGGGATCAACCCCTCTACAATGAAGATAGACAAATAGTTGTTACTGTAAGACCATTCCGTCCTCCCAAATTTGGTTTCATTCATAAATTGCAAATAGTTGCTCAATTATTGAGTTGAGGTTCTGGTATTGCAGGTGAACGGAGAAATATATAACCACGAGAAACTGAGGGAGCAGCTCAACTCTCACAAGTTTCACACTGGTAGTGATTGTGAAATTGTAGCTCATCTTGTGAGTACCCAGAATTGTACTTTGCATTCCTGCCATTTTTCTCAATTGTTGGCCCTCTTTCAATTTTGGTGCCCGTAAATCGCTATGACGATTTTCGGGTTTAACGTCCTTTGGCTTTTTAAGAGTAAGATTCTGAATTGTTGATCTGTCTGTGCTCTGCAA…	ASGDQPLYNEDRQIVVTVNGEIYNHEKLREQLNSHKFHTGSDCEIVAHLYEDYGEEFVDMLDGMFSFVLLDTRDQSFIAARDAFGITPLYIGWGLDG
	geneCapture_all_rep_c133380	AS3		Int	GTTTTTTCGTGTCTGAGCAGGGATGGCCAGATCTAAAGGCTGCAAAAGAGGTTGCAGAGTATCTCGGTACCGTTCATCACGAATTCCATTTTACAGTGCAAGTATTTGTCTCGGCACCCATCTATGTATGTAAATTTTAGAGCAGGGGCAAGTTTTTTGTTTCAATGTAATGAACATTTGCCTCTATTTGAGGTGATTGTAACAGGATGGTATAGATGCAATTGAGGACGTTATATACCACGTTGAAACATACGACGTGAAAACTATCAGAGCAAGCACGCCCATGTTCTTGATGTCTCGGAAAATCAAGTCGCTAGGAGTGAAGATGGTTCTGTCTGGAGAAGGATCAGACGAGATATTTGGGGGCTACTTGTACTTTCACAAAGCTCCTAACAAAGA…	FFVSEQGWPDLKAAKEVAEYLGTVHHEFHFTVQDGIDAIEDVIYHVETYDVKTIRASTPMFLMSRKIKSLGVKMVLSGEGSDEIFGGYLYFHKAPNKEEFHQETCRKIKALHMYDCLRANKSTSAWGVEARVPFLDKEFINVAMAIDPEWKMVKPDIGRIEKWVLRKEFDDEKNPYLPKHILYRQKEQFSDGVGYSWIDGLKSHATEHVTDTMLGNAKYIFPHNTPTTKEAYYYRMIFERFYPQNAARLTVPGGPSVACSTAKAVE
	geneCapture_all_rep_c18348	AS4		N-ter	ATAAGAAGATGATATAACCTACGGGATTCTATGATGTGGTGGCCCGACACTTGCGACTGTGTTACGCCGCGAATAGTATGAACATGTGCACGCACACACTGGATGACTGTTCCACCATTATCCATTCCCCTCTGCTTCATCCATTTCCCATTTCCGCTTATAAATATTCCTCCTCCTCTGCCATCATCACAAACCTTGTGCACTCCATTGATAATCATTAGTCTCTGAACGCCCCCTTTATTCAATTTCGGCTTTGCTGTTTTCACTGTTCAGTCAGCCACCATGTGCGGAATCCTAGCGGTGTTTGGTTGCTTAGACACATCGCAGGCCAAGCGCGTTCGGGTGCTGGAGCTCTCGCGCAGGTGTTATAAATCTCGCTCAGAGCATGTGTTGCAAATT…	MCGILAVFGCLDTSQAKRVRVLELSRRLRHRGPDWSGLYQSGHSFLAHQRLAIVDPASGDQPLYNEDRQIVVTVNGEIYNHEKLREQLNSHKFNTGSDCEIVAHL
	geneCapture_all_rep_c5791	AS4		N-ter	CCTTCGCCGTCGAATACCGAAAATAAATATGTCAAAATCATGAAACGAAAATCTTTACCTTCTCATTAATTTTTTATCTCCGTGTTATGACCTGTCAATTTGTCGGGACTCGATTAGACATCGCTACTCGCTTCCACCCGTCTGGGACCACAAATGGAATTCCTCTGGACAAAGATGCAGCTAAGCCTGTTCTCACACACCACGCTAAAAGCATGAGCAGATTCTCCATTACATCCAAGTCAAACTCCTAACCAGTTGGGAGTTTTGGATAAGAAGATGATATAACCTACGGGATTCTATGATGTGGTGGCCCGACACTTGCGACTGTGTTACGCCGCGAATAGTATGAACATGTGCACGCACACACTGGATGACTGTTCCACCATTATCCATTCCCCT…	MCGILAVFGCLDTSQAKRVRVLELSRRLRHRGPDWSGLYQSGHSFLAHQRLAIVDPASGDQPLYNEDRQIVVTVNGEIYNHEKLREQLNSHKFNTGSDCEIVAHL
	geneCapture_all_rep_c64398	AS4		C-ter	GTTAATATAATCGCCATTGAAATAGTTGAAACGAACCTCTTTTATAATTTATTTCTTTATGTTTGAATAGGGTTCTCCAGATTTGAAGGCTGCAAAAGAGGTAGCAGAGTACCTTGGTACTGTTCATCACGAATTCCATTTCACTGTGCAGGTAATTCCCTTGGACACCCCTCTATGTCTGTAAATATAAAAGTAGACGGATGTTTTTCCTTTTAATATACTGAACATGTGCCTGTGTTTGAGGTGATTGTAACAGGATGGTATAGATGCAATCGAGGACGTTATATACCATGTCGAAACATATGACGTGACAACTATCAGAGCGAGCACGCCCATGTTTTTAATGTCTCGGAAAATCAAATCGCTAGGAGTGAAGATGGTTCTGTCTGGAGAAGGATC…	GSPDLKAAKEVAEYLGTVHHEFHFTVQDGIDAIEDVIYHVETYDVTTIRASTPMFLMSRKIKSLGVKMVLSGEGSDEIFGGYLYFHKAPNKEEFHQETCRKIKALHMYDCLRANKSTSAWGVEARVPFLDKEFVNVAMDIDPEWKMVKPDIGRIEKWVLRMAFDDEQNPYLPKHILYRQKEQFSDGVGYSWIDGLKSHAAEHVTDTMLVNAKYIFPDNTPTTKEAYYYRMIFERFYPQNAARLTVPGGPSVACSTAKAVEWDAAWAHNLDPSGRAALGVHASAYQECNVGADKVRENGGADIFGHMQIKDVTVAAREVV
	geneCapture_all_rep_c8956	AS4 /AS5		N-ter	ACAATTAAAATTAACCCCGTAATTTTTGGTAGAGTAGGCCGACTAGGGAATATATGGGAAAGGAAAATATAAATGACGGTAGTAAGGAAATCTTGCCGACCCACGAGGAAACTGATGGAGCGGAGAATACCCTAAATGAAACATGTTTAAGAAATGGACCTTTTAACGTTCAATACCTTGAAATTAAGAACCTTTGGTTGGTCCGTCTGCGCGCGATAACCTATCAAGTTGTAGGAAGTTGCACCTGCCACGGAACAGAAATGTAGATTTTGACGAAAAGTAGTTCCGTATTAAAAACTATATACAGGCAGGTGCTCGTGTTTCTACACGCCACGCTAAAGGGGGTGTAGATTCTTCATGAGATCAAAGTCAAATTCCCAACCAATCAGGACCTCGAAT…	MCGILAVFGCLDTSQAKRVRILELSRRLRHRGPDWSGLYQSGNSFLAHQRLAIVDPASGDQPLYNEDRQIVVTVNGEIYNHEKLREQLNSHKFNTGSDCEIVAHL
	geneCapture_all_rep_c1052	AS5		C-ter	TACCTCTAGACTCATATTATATATTAGATCCGTGTTTAAAATAAATCTATGCTAATTATAAATTGTCATTGCTTCATATTACATGTTAAATCTGTATTTAAAATAAATCTATGCTAATTATAAATTGCCATTACTACGTTGGAGTGTAACTGCTTTGGGTTCTAACTTCCTTTGGATTTTTAAGAGTGTGATTGTGAATTATTGATATGTCTGTGCTTTGCAAGTATGAGGACTATGGCGAGGAATTTGTGAAGATGTTGGATGGAATGTTCTCTTTCGTTTTGCTTGACACACGTGACCAGAGTTTCATAGCTGCTCGCGATGCCTTTGGAATCACCCCCCTCTACATCGGGTGGGGGCTTGATGGTATGTTAATGCACAAACCAGTTTTCATCCACC…	YEDYGEEFVKMLDGMFSFVLLDTRDQSFIAARDAFGITPLYIGWGLDGSVWFASEMKALHDDCERFETFPPGHIYSSKQGGLRRWYSPPWYSENVTPSTPYDPLVLRQAFEKAVIKRLMTDVPFGVLLSGGLDSSLVAAVAARHLAATNAAKQWGDKLHSFCVGLQGSPDLKAAKEVAEYLGTVHHEFHFTVQDGIDAIEDVIYHVETYDVTTIRASTPMFLMSRKIKSLGVKMVLSGEGSDEIFGGYLYFHKAPNKEEFHQETCRKIKALHMYDCLRANKSTSAWGLEARVPFLDKEFVNVAMDIDPYWKMVKPDIGRIEKWVLRKAFDDEQKNPYLPKHILYRQKEQFSDGVGYSWIDGLKSHAAEHVTDTMLGNAKYIFPHNTPTTKEAYYYRMIF…
	geneCapture_all_rep_c42355	AS4	Yes	N-ter	TTGTCGGGACTGGATCAGACATCACTACTCGCTTCCACCCGTCTGGGACCACAAATGTAATTCTGGACAAAGATGCAGCTAAGCCTGTTCTCACATGCCACGCTAAAAGCATGAGCAGATTCTCCATTACATCCAAGTCAAACTCCTAACCAGTTGGGAGTTTTGGACAAGAAGATGATATAACCTATGGGATTCTATGATGTGGTGGCCCAACACTTGCGGCTGTGTTATGCCGCATCAATAGTATGAACATGTGCACGCACACACTGGATGATAGTTCCACCATTATCCATTCCCCTCTGCTTCATCCATTTCCCATTTCCTCTTATAAATATTCCTCCTCCTCGGCCAACATCACAAACCTTGTGCACTCCATTGATAATCATTAGTCTCTTAACG…	MCGILAVFGCLDTSQAKRVRVLELSRRLRHRGPDRSGLYQSGHSFLAHQRLAIVDPASGDQPLYNEDRQIVVLALQVNGEIYNHEKLREQLNSHKFNTGSDCEIVAHL
	geneCapture_all_rep_c39870	AS4	Yes	N-ter	TGTGCTTAAAAAATACCTTCGACGTCGATTACCGAAAATAAATATGTCAAAATCATGAAACGAAAATCTTTACCTTCTCATTAATTTTTTTATCTCCGTGTTATGACCTGTCAATTTGGCGGGACTGGATCAGACATTGCAAATCGCTTCCACTCGTCTGGGACCACAAATGTAATTCTAGACAAAGATGCGGCTAAGCCTGTTCCCACACGCCATGCTAAAAGCATGAGCAGATTCTCCATTACATCCAAGTCAAACTCCTAACCAGTTGGGAGTTTTGGATAAGAAGATGATATAACCTATGGGATTCTATGATGTGGTGGCCCGACACTTACGGCTATGTTATGCCGCGTCAATAGTATGAACATGTGCACGCACACACTGGATGACAGTTCCACC…	MCGILAVFGFLDTSQAKRVRVLELSRRLRHRGPNWSGLYQSGHSFLAHQRLGIVDPAYGDQPLYNEDRQIVVTVS
	geneCapture_all_rep_c37516	AS1	Yes	Int	CTAGAAGAAGACAATATGCAAAAACTCAGTAATTCTTATGAAGACTTTTTAGCCATCGAATCAATTATTTGTTTTTATTTGATTTTGACTTGCTTTTCATGGGTAGGCTATGACATAGAGGCCCTGATTGGAGCGGGTTGTATCTTGCTGACCAGAGGTTGTCCATTGTAGATCCTGCCTCTGGGGACCAGCCCTTGTACAATGAAGATAGGCAAATAGTTTCTATTGTAAGTTCATTGCGTCTTGACAGGTTACTTCATATATTGATTATGTAATATGGTCTCATTCTTAAATTGCGAGTAGTTGCTCAATTATTCAGTTGAGGTTCTACCATTGCAGGTGAACGGAGAAATATATAACCACAAGAAACTGAGGGAACAACTCAAATCTCACACGTTT…	HRGPDWSGLYLADQRLSIVDPASGDQPLYNEDRQIVSIVNGEIYNHKKLREQLKSHTFHTSNDCDIVAHL
	geneCapture_all_rep_c128219	AS3	Yes	Int/C-ter	CAACAAGTATGCATGTAGATTGCCATGGTTATCGACCAAGAAGTCGGAAGCCCGCCACTTGCAGTGCATGTACATTGTCGCCACCTGTAGTGCATGTGCATTGCCACCTTTATTTGGTGCCTTAGGGAGGCACATCGATATTGTGAAGATGTGCCAGCAGACATCTCACATTCTTTCTTTCTTTCAACTGAAATCTCATCTTTCTATTGGTTTTTTTTTAAGCCCAACGCTGTTTTTCACTGGTAGTGATTGTGAAATTGTAGCTCATCTTGTGAGTACCCAGAATTGTACTTTGCATTCCTGCCAACTTTCTCAATTGTTGGCCCTCTTTCAATTTTGGTGCCCGTAAATTGCCATGACGATTTTCGAGTTTAACGTCCTTTGGCTTTTTAAGAGTAA…	YEDYGEEFVDMLDGMFSFVLLDTRDQSFIAARDAFGITPSISARGLMV_*SVWFASEMKALHVDCERFESFPPGHIYSSKQGGLRRWYNPTWYSENHIPSTPYDPLILRRAFEKALIKRLMTDVPFGVLLSGGLDSSLVAAVAARYLAATKAAKQWGEQLHSFCVGLQGSPDLKATKEVAEYLGTVHHEFHFTVQDGIDAIEDVIYHIETYDVKTIRASTPMFLMSRKIKSLGVKMVLSREGSDEIFGGYLYFHKAPNKEEFHQETCRKIKALHMYDFLRANKSTSAWGVEARVPFLDKEFINVAMAIDPEWKMVKPDIGRIEKWVLQKAFDEEKNPYLPKHILYRQKEQFSDGVGYSWIDGLKSHAAEHVTDTMLGNAKYIFPHNTPTTKEAYYYRMI…
	geneCapture_all_rep_c137874	AS3	Yes	Int	GCAGCTCAACTCTCACAAGTTTCACACTGGTAGTGATTGTGAAATTGTAGCTCATCTTGTGAGTACCCAGAATTGTACTTTGCATTCCTGCCATTTTTCTCAATTGTTGGCCCTCTTTCAATTTTGGTGCCCGTAAATCGCTATGACGATTTTCGGGTTTAACGTCCTTTGGCTTTTTAAGAGTAAGATTCTGAATTGTTGATCTGTCTGTGCTCTGCAAGTACGAGGACTATGGTGAGGAGTTTGTGGACATGTTGGATGGAATGTTCTCTTTCGTTTTGCTTGACACACGTGACCAGAGTTTCATAGCTGCTCGAGATGCTTTTGGAATCACTCCCCTCTATATCGGCTGGGGGCTTGATGGTTTGTTCATGCACACACCACTTTTCATATATCATC…	QLNSHKFHTGSDCEIVAHLYEDYGEEFVDMLDGMFSFVLLDTRDQSFIAARDAFGITPLYIGWGLDGSVWFAPEMKALHVDCERFESFPPGHIYSSKQGGVRRWYNPTWYSKNHIPSTPYVPLILRRAFEK
	geneCapture_all_rep_c131955	AS3	Yes	Int	CCCACGACTAGAAGTCAGAAGCCCGCCACTTGCAGTGCATGTACAATGCCGCCACCTGTAGTGTATGTGCATTGCCACCTTTATTTGGTGCCTTAGGGAGGCACATCGATATTGTGAAGATGTGACAACAGACATCTCACATTCTTTCTTTCTGTCAACTGAAATCTCATCTTTCTACTGGTTTGTTTTAAGCCCAACGTTGTTTTTCACTGGTAGTGATTGTGAAATTGTAGCTCATCTTGTGAGTACCCAGAATTGTACTTTGCATTCCTGCCAACTTTCTCAATTGTTAGCCCTCTTTCAATTTTGGTGCCTGTAAATTGCCATGACGATTTTCGGGTTTAACATCCTTTGGCTTTTTAAGAGTAAGATTCTGAATTGTTAATATGTCTGTGCTCT…	YKDYGEEFVDMLDGMFSFVLLDTRDQSFIAARDAFGITPLYIGWGLDGSVWFASEMKALHVDCERFESFPSGHIYSSKQGGVRRWYNPTWYSENHIPSTPYVPLILRRAFEKAVIKRLMTDVPFGVLLSGGLDSSLVAVVAARYLAATKVEKQWGEQLHSFCVGLQ
	geneCapture_all_rep_c117860	AS3	Yes	Int	ACCTACAACAAGTATGCATGTAGATTGCCACGGTTATCGACCAAGAAGCCGGAAGCCCGCCACTTGCAGTGCATGTACATTGCGCCACCTGTAGTGCATGTGCATTGCCACCTTTATTTGGTGCCTTAGGGAGGCACATCGATATTGTGAAGATGTGCCAGCAGACATCTCACATTCTTTCTTTCTGTCAACTGAAATCTCATCTTTCTACTGGTTTTTTTTAAGCCCAACGTTGTTTTTCACTGGTAGTGATTGTGAAATTGTAGCTCATCTTGTGAGTACCCAGAATTGTACTTTGCATTCCTGACAACTTTATCAATTGTTGGCCCTCTTTCAATTTTGGTGCCCGTAAATTGCCATGACGATTTTCGTGTTTAATGTCCTTTGGCTTTTTAAGAG…	YEDYGEEFVDTLDGIFSSVFLDTRDQSFIAA*DAFGITPLYIGWGLDGLSVWFASEMKALHVDCERFESFPPGHIYSSKQGGLRRWYNPTWYSKNHIPSTPYDSLILRRAFEKAIIKRLMTDVPFGVLLSGGLDLSLVAAVAARYLAATKAAKQWGEQLHSFCVGLQGSLDLKAAKEVADYLGTVHHEFHFIVQDGIDAIEDVIYHVETYDVTTIRASTPMFLMSWKIKSLGVKMVLSGEGSDEIFGGYFYFHKAPNKEEFHQETCRKIKALHMYDCLRANKSTSAWGVEARVPFLDKEFINVTMAIDPEWKMVKPDIGRIEKWVLGKAFDDEKNPYLPKHILYRQKEQFSDGVGYSWVDGLKSHAVEHVTNTMLGNAKYIFPHNTPTTKDAYYYRMIF…
	geneCapture_all_rep_c129550	AS3	Yes	Int	TGTGACCAAATATTGGGAAAATGATTTTATCCCAAGTTTTTCCACCTACAACAAGTATGCATGTAGATTGCCACGGTTATCGACCAAGAAGTCGGAAGCCCGCCACTTGCAGTGCATGTACAATGCCGCCACCTGTAGTGCATGTGAATTGCCACCTTTATTTGGTGCCTTAGGGAGGCACATCGATATTGTGAAGATGTGACAACAGACATCTCACATTCTTTCTTTTTGTCAACTGAAATCTCATCTTTCTACTGGTTTTTTAAGCCCAACGCTGTTTTTCACTGGTAGTGATTGTGAAATTGTAGCTCATCTTGTGAGTACCCAGAATTGTACTTTGCATTCCTGCCAACTTTCTCAATTGTTGGCCCTCTTTCAATTTTGGTGCCTGTAAATTGC…	YEDYGEEFVDMLDGMFSFVFLDTRDQSFIASRDAFGITPLYIGWGLDGSVWFASEMKALHVDCERFESFP_GHIYSSKQGGLRRWYNPTWYSENHISSTPYDPLILRRAFEKAVIKRLMTDVPFGVLLSGALDSSLVAAVAARYLAATKAAKQWGEQLHSFYVGLQ
	geneCapture_all_rep_c74102	AS3	Yes	Int	GTTGCAGAAATGTTGGGACACTGCTTTTATCCAAAGTTCATTTTCTGTGACCAAATATTGGGACAAATGATTTTATCACCTACAACAAGTATGCATGTAGATTTCCAAGGTTATCGACCAAGAAGCCGAAAGCCCACCACTTGCAGTGCATGTACATTGCCGCCACCTGTAGTGCATGTGCATTGCCACCTTTATTTGGTGCCTTAGGGAGGCACATCGATATTGTGAAGATGTCCCAGCAGACATCTCACATTCTTTCTTTCTGTCAAATGAAATCTCATCTTTCTACTGGTTTTTTTTAAACGCCCAACGCTGTTTTTCACTGGTAGTGATTGTGAAATTGTAGCTCATCTTGTGAGTACCCAGAATTGTACTTTGCATTCCTGCCAACTTTCTCAA…	YEDYGEEFVDMLDGMFSFVLLDTRDQSFIAARDAFGITPLYIGWGLEGSVWFASEMKALHVDCERFESFPPGHIYSSKQGGVRRWYNPTWYSENHIPSTPYVPLILRRAFEKAVIKRLMTDVPFGVLLSGGLNSSLVAAVAARYLAGTKVAKQWGEQLHSFCVGLQGSPDLKAAKEVAEYLGTVHHEFHFTVQDGIDAIEDVIYHVETYNVTTIRASTPMFLMSRKIKSLGVKMVLSGEGSDENFGGYLYFHKA
	geneCapture_all_rep_c58718	AS3	Yes	Int	GTTGCAGAAATGTTGGGACACTGCTTTTATCCAAAGTTCATTTTCTGTGACCAAATATTGGGAAAAATGATTTTATCCCAAGTTTTTTTCCACCTACAACAAGTATGCATGTAGATTGCCACGGTTATCGACCAAGAAGTCGGAAGCCCGCCACTTGCAGTGCATGTACAATGCCGCCACCTGTAGTGCATGTGAATTGCCACCTTTATTTGGTGCCTTAGGGAGGCACATCGATATTGTGAAGATGTGACAACAGACATCTCACATTCTTTCTTTTTGTCAACTGAAATCTCATCTTTCTACTGGTTTTTTTAAGCCCAACGCTGTTTTTCACTGGTAGTGATTGTGAAATTGTAGCTCATCTTGTGAGTACCCAGAATTGTACTTTGCATTCCTGCC…	YEDYGEEFVDMLDGMFSFVLLDTRDQSFIAARDAFGITPLYIGWGLDGSVWFASEMKALHVDCERFESFPPGHIYSSKQGGVRRWYNPTWYSENHIPSTPYVPLILRRAFEKAVIKRLMTDVPFGVLLSGGLDSSLVAAVAARYLAATKVAKQWGEQLHSFCVGLQGWPDLKAAKEVAEYLGTVHHEFHFTVQDGIDAIEDVIYHVETYDVKTIRASTPMFSMSRKIKSLGVKMVLSGEGSDEIFGGYLYFHKAPNKEEFHQETCRKIKALHMYDCLRANKSTSAWGVEARVPFLDKEFINFAMAIDPEWKMV
	geneCapture_all_rep_c26405	AS3	Yes	Int	CCTAAGGTTTTGACATTTCAATTTGGCGCAATGGCATTTTAAACAAACTTTTCACTTGCACCTCTTATTGGAAACTTCACTTGTTTCGAGGCACATTACTAATGTACAAGGTTATTTTATCCAAAGTGTGGTTGCATAAATGTTGGGACACTTCTTTCATCCAAAGTTCATTTTCTGTGACCAAATATTGGGACAAATGATTTTATCCCAAGTTTTTTTCCACCTACAACAAGTATGCATGTAGATTGCCACGGTTATCGACCAAGAAGCTGGAAGCCCGCCACTTGCAGTGCATGTACATTGCCGCCACCTGTAGTGCATGTGCATTGCCACCTTTATTTGGTGCCTTAGGGAGGCACATCGATATTGTGAAGATGTGCCAGCAGACATTTCACATTC…	YEDYGEEFVDMLDGMFSFVLLDTRDQSFIAARDAFGITPLYIGWGLDGSVWFASEMKALHVDCQRFASFPPGHIYSSKQGGLRRWYNPTWYSENHIPSTPYDPLILRRAFEKAVIKRLMTDVPFGVLLSGGLDSSLVAAVAARYLAATKAAKQWGEQLHSFYVGLQGSPDLKAAKDVAEYLSTVHHEFHFTVQDGIDAIKDVIYHVETYNVTTIRAGTPMFLMSRKIKSLGVKMVLSGEGSDEIFGGYLYFHKAPNKEEFHQETCRKIKALHMYDFLRANKSTSAWGVEARVPFLDKEFINVAMAIDPEWKMVKPDIGRIENWVLRKAFNDEKNPYLPKHILYRQKEQFSDGVRYSWIDSLKSHAAEHVTDTMLGNAKYIFPHNTPTTKEAYYYRMIFE…
	geneCapture_all_rep_c139355	AS1/AS4	Yes	Int	ACGGTTATCGACCAAGAAGCCGGAAGCCCGCCACTTGCAGTGCATGTACATTGCCGCCACCTGTAGTGCATGTGCATTGCCACCATTATTTGGTGCCTTAGGGAGGCACATCGATATTGTGAAGATGTGCCAGCACACATCTCACATTCTTTCTTTCTGTCAACTGAAATCTCATCTTTCTACTGGTTTTTTTAAGCCCAATGCTGTTTTTCACTGGTAGTGATTGTGAAATTGTAGCTCATATTGTGAGTACCCAGAATTGTACTTTGCATTCCTGCCAACTTTCTCAATTGTTGGCCCTCTTTCAATTTTGGTGCCCGTAAATTGCCATGACGATTTTCGGGTTTAACATCCTTTGGATTTTTAAGAGTAAGATTCTGAATTGTTGATCTGTCTGTG…	YEDYGEEFVDMLDGMFSFVLLDTCDQSFIAARDAF*ITPLYIGWGLDGSVWFAS*MKALHVDCERFDSFPPGHIYSSKQGGLRRWYNPTWYSENHIPSTPYDPLIMRRAFEK
	geneCapture_all_rep_c48609	AS3	Yes	Int	TTTCACCGTCATTATTAGTCCCTGCCTCCGGCATAGCAGGGACTATAGTGTTCAATCTAGCGTTGACTAGGTATTAGTTGTCGTTGACCGTGTTGTTCACCGAAATTTAACCTAAGGTTTTGGCATTTCAATTTGGCGCAATGGCATTTTAACCAAACTTTTCACTTGCACCTCTTATTGGAAACTTCACTTGTTTCGAGGCACATTACTAATGTACAAGGTTATTTTATCCAAAGTGCGGTTGCAGAAATGTTGGTACACTGCTTTTATCCAAAGTTCATTTTCTGTGACCAAATATTGGGACAAATGATTTTATCCCAAGTTTTTTTCCACCTACAACAAGTATGCATGTAGATTGCCACGGTTATCGACCAAGAAGCCGGAAGCCCACCACTTGCA…	YEDYGEEFVDMLDGMFSFVLIDTRDQSFIASQDAFEITPLYIGWGLDGSIWFASEMKALHVDCERFESFPPGHIYSSKQGGLRRWYNPTCYSENHIPSTPYDPLILRRAFEKAVIKRLMTDVPFGVLLSGGLDSSLVAAVAARYLVATKAAKQWGEQLHSFCVGLQQGSPDLKATKEVAEYLGTVHHEFHFTVQDGIDAIEDIIYHVETYNVTTIRASTPMFLMSRKIKSLGVKMVVSGEGSDEIFGGYLYFHKAPNKEEFHQET*RKIKALHMYDCLRANKSTSAWGVEACVPFLDKEFINVSMAIDPEWKMVKPDIGLIEKWVLRKAFDDEKNPYLPKHILYRQKEQFSDGVGYSWIDGLKSHAAEHVTDTMLGNAKYIFPHNTPTTK*AYYYKMIF…
	geneCapture_all_rep_c129973	AS3	Yes	Int	GTTGTTTTTCACTGGTAGTGATTGTGAAATTGTAGCTCATCTTGTGAGTAGCTAGAATTGTACTTTGCATTCCTGCCAACTTTCTCAATTGTTGGCCCTCTTTCAATTTTGGTGCCCGTAAATTGCCATGACGATTTTCGGGTTTAACGTCCTTTGGCTTTTTAAGAGTAAGATTCTGAATTGTTGATCTGTCTGTGCTCTGCAAGTACGAGGACTATGGTGAGGAGTTTGTGGACATGTTGGATGGAATGTTCTCTTTCGTTTTGCTTGACACACGTGACCAGAGTTTCATAGCTGCTCGAGATGCTTTTGGAATCACTCCCCTCTATATCGGCTGGGGGCTTGATGGTTTGTTCATGCACACACCACTTTTCATATATCATCGCGATATTCTTTAGC…	YEDYGEEFVDMLDGMFSFVLLDTRDQSFIAARDAFGITPLYIGWGLDGSVWFASEMKALHVDCERFESFPPGHIYSNKQGGMRRWYNPTWYSENHIPSTPYDPLILRRAFEKAVIKRLMTDVPFGVLLSEGLDSSLVAAVAARYLAATKAAKQWGEQLHSFCVGLQGSPDLKAAKEVAEYLGTVHHEFHFTVQDGIDAIEDVIYHVETYDVKTIRASTPMFLMSRKIKSLGVKMVLSGEGSDEIFGGYLYFHKAPNKEEFHQETCRKIKALHIYDFLRANKSTSAWGVEARVPFLDKEFINVAMAIDPEWKMVKPDIGRIEKWVLRKEFDDEKNPYLPKHILYRQKEQFSDGVGYSWIDGLKSHATEHVTDTMLGNAKYIFPHNTPTTKEAYYYRMIFE…
	geneCapture_all_rep_c130292	AS3	Yes	Int	TACAACAAGTATGCATGTAGATTGCCACAGTTATCGACCAAGAAGCCGGAAGCCCGCCACTTGCAGTGCATGTACATTGCCGCCACCTGCAGTGCATGTGCATTGCCACCGTTATTTGGTGCCTTAGGGAGGCACATCGATATTGTGAAAATGTGCCAGCAGACATCTCACATTCTTTCTTTCTATCAACTGAAATCTCATCTTTCTACTGATTTTTTTAAGCCCAACGTTGTTTTTCACTGGTAGTGATTGTGAAATTGTAGCTCATCTTGTGAGTACCGAGAATTGTACTTTGCATTCCTGCCAACTTTCTCAATTGTTGGCCCTCTTTCAATTTTGGTGCCCGTAAATTGCCATGACGATTTTCGGGTTTAACGTCCTTTGGCTTTTTAAGAGTAA…	YEDYGEEFVDMLDGMFSFILLDTRDQSFIAARDAFGITPLYIGWGLDGSVWFASEMKALHVDCERFESFPPRHIYSSKQGGLRRWYNPTWYSENHIPSTPYDPLILR
	geneCapture_all_rep_c139820	AS3	Yes	Int	CAACGTTGTTTTTCACTGGTAGTGATTGTGAAATTGTAGCTCATCTTGTGAGTACCCAGAATTGTACTTTGCATTCCTGCAAACTTTCTCAATTGTTGGCCCTCTTTCAATTTTGGTGCCCGTAAATTGCCATGACGATTTTCATGTTTAATGTCCTTTGGCTTTTTAAGAGTAAGATTCTGAATTGTTGATCTGTCTGTGCTCTGCAAGTACGAGGACTATGGTGAGGAGTTTGTGGACACGTTGGATGGAATATTCTCTTCTGTTTTGCTTGACACACGTGACCAGAGTTTCATAGCTGCTTGAGATGCTTTTGGAATCACTCCCCTCTATATCGGCTGGGGGCTTGATGGTTTGTTCATGCACACACCACTTTTCATATATCATCGTGATATTGTT…	YEDYGEEFVDTLDGIFSSVLLDTRDQSFIAA*DAFGITPLYIGWGLDGLSVWFASEMKALHVDCERFE
	geneCapture_all_rep_c39914	AS3	Yes	Int	CCCAACAATAAATAGGCATTCCAGCCTCATTGTAACACAATTTAGAGGCATGTAGCCGCCACATCTCTTCTTAGAGATAAGCTACCATCCCCGAGCTCATCTTATTTCCATTTTGTTTGTAAGCATATTTCAGTATTTGATATTAATGAAACGAAGTGTTATTTCTACTGCATCTTTGTATTTATGGTTATATCTGTAATTTGTTGTGTTCCTATTTAAATCAGGATCAACGATTTTCGAGTTTAACGTCTTTTAGCTTTTAAGAGTACAATTATGAATTGTTGATTTTTCTGTGTTATGCAAATACGAGGACTATGGTGAGGAGTTTGTCAACATGTTGGATGGAATTTTTCTTTCATTTTGCTTGACACACATGACCAGAGTTTCATAACTGCTCGA…	YEDYGEEFVNMLDG__FSFILLDTHDQSFITARDAFGIAPLYIGRGLDG
	geneCapture_all_rep_c135657	AS3	Yes	Int	TTTGCATTCCTGCCAACTTTCTCAATTGTTGGCCCTCTTTCAATTTTGGTGCCCATAAATTGCCATGACGATTTTCGGGTTTAACGTCCTTTGGCTTTTTAAGAGTAAGATTCTGAATTGTTGATCTGTCTGTGCTCTGCAAGTACGAGGACTATGGTGAGGAGTTTGTGGACATGTTGGATGGAATGTTCTCTTTCGTTTTTCTTGACACACATGACCAGAGTTTCATAGCTGCTTGAGATGCTTTTGGAATCACTCCCCTCTATATCGGCTGGGGGCTTGATGGTTTGTTCATGCACACACCACTTTTCATATATCATCGCGATATTCTTTAGCATTTAGCTGGAAAAATACGATGAAATCTACTTTAATATTCGAGTTGTTGTTATCTTTGCCTCT…	YEDYGEEFVDMLDGMFSFVFLDTHDQSFIAA*DAFGITPLYIGWGLDGSVWFASEMKDLHVDCERFESFPPGHIYSSKQGGLRRWYNPTWYSENHIPSTPYDPLILRRAFEKAVIKRLMTDVPFGVLLSGGLDSSLVAAVAARYLAATKAAKQ
	geneCapture_all_rep_c2070	AS4	Yes	Int/C-ter	CTCCCACGGGTTTAACGTTCTTTGGCTGTTTAAGAGTGTGATTGTAAATTATTGATCTCTCTGTGCTCTGCCAGTATGAGGACTATGGCGAGGAGTTCGTGAACATGTTGGATGGAATGTTCTCTTTCGTTTTGCTTGACACACGTGACCAGAGCTTCATAGCTGCTCGCGATGCCTTTGGAATCACTCCCCTCTACATCGGATGGGGACATGATGGTATGTTCATTCACACACCAGTTTTCATGTACCGTTGCGATGTACTTATTTAGTTTTAATGAAATCTTCTTTAAACGTTGTTGTTATCTGTGTTTCCGCCATTATGATTGCAGGATCTGTTTGGTTTGCGTCTGAAATGAAAGCTTTGCATGATGATTGTGAACGTTTTGAGTTGTTTCCCCC…	YEDYGEEFVNMLDGMFSFVLLDTRDQSFIAARDAFGITPLYIGWGHDGSVWFASEMKALHDDCERFELFPPGHIYSSKQGGLRRWYSPPWYSENVIPSTPYDPSVLRRAFEKAVTKRLMTDVPFGVLLSGGLDSSLVAAVAARHLAATNAAKQWGDKLHSFCVGLQGSPDLKAAKEVAEYLGTVHHEFHFTVQDGIDAIEDVIYHVETYDVTTIRASTPMFLMSRKIKSLGVKMVLSGEGSDEIFGGYLYFHKAPNKEEFHQETCRKIKALHMYDCLRANKSTSAWGVEARVPFLDKEFVNVAMDMDPEWKMVKPDIGRMEKWVLRRAFDDEQNPYLPKHILYRQKEQFSDGVGYSWIDGLKSHAAEHVTDTMLVNAKYIFPDNTPTTKEAYYYRMIFE…
	geneCapture_all_rep_c123511	AS3	Yes	Int	CCCACGTCTGCAAGTACGAGGACTATGGTGAGGAGTTTGTGGACATGTTGGATGGAATGTTCTCTTTCGTTTTGCTTGACACACGTGACCAGAGTTTCATAGCTGCTCGAGATGCTTTTGGAATCACTCCCCTCTATATCCGTTGGGGGCTTGATGGTTTGTTCATGCACACACCACTTTTCATATATCATCGCGATATTCTTTAGCATTTAGCTGGCAAAATACGATGAAATCTACTTTAATATTCGAGTTGTTGTTATCTTTGCCTCTGTCATTTATATGATTGCAGGATCTGTTTGGTTTGTGTCAGAGATGAAAGCTTTGCATGTTGATTGTGAACGTTTTGAGTTGTTTCCCCCGGGACATATATACTCCAACAAACAAGGTAAAGATTATTTC…	YEDYGEEFVDMLDGMFSFVLLDTRDQSFIAARDAFGITPLYIRWGLDGSVWFVSEMKALHVDCERFELFPPGHIYSNKQGLRRWYNPTWYSENHIPSTPYDPLILRRAFEKAVIKRLMTDVPFGVLLSGGLDSSLVAAVAARYLAATKAAKQWGEQLHSFCVGLQGLPDLKAAKEVAKYLGTVHHEFHFTVQDGIDAIEDVIYHVETYNVKTIRASTPMFLMSWKIKSLGVKMVLSGEGSDEIFGGYLYFHKAPKKEEFRQETCRKINALHMYDCLRANKSTSAWGVEARVPFLDKEFINVVMAIDPEWKMMKPDIGRIEKWVLGKAFDDEKNPYLPKALQHILYRQKEQFSDGVGYSWVDGLKSHAVEHVTDTMLGNAKYIFPHNTPTTKEAYYYRMI…
	geneCapture_all_rep_c133903	AS3	Yes	Int	CCCTCTTTCAATTTTGGTGCCTGTAAATTGCCATGACGATTTTCGGGTTTAACATCCTTTGGCTTTTTAAGAGTAAGATTCTGAATTGTTGATATGTCTATGCTCTGCAAGTACGAGGACTATGGTGAGGAGTTTGTGGACATGTTGGATGGAATGTTCTCTTTCGTTTTTCTTGACACACGTGACCAGAGTTTCATAGCTTCTCGAGATGCTTTTGGAATCACTCCCTCTATATCGGCTGGGGCTTGATGGTTTGTTCATGCACACACCACTTTTCATATATCATCGCGATATTCTTTAGCATTTAGCTGGAAAAATACGGTGATATCTACTTTAATATTCGAGTTGTTGTTATCTTTGCCTCTGCCATTTATATGATTGCAGGATCTGTTTGGTTTG…	YEDYGEEFVDMLDGMFSFVFLDTRDQSFIASRDAFGITP__YIGWGLMV*SVWFASEMKALHVDCERFESFPPGHIYSSKQGGLRRWYNPTWYSENHIPSTPYDPLILRRAFEKAVIKRLMTDVPFGVLLSGGLDSSLVAAVAARYLAA
	geneCapture_all_rep_c17371	AS3/AS5	Yes	Int	TTGCAAGGTCTGTTTGAATTGCATTGGAGATGAAAGCTTTGCATGATGGTTATGAAGGTTTTGAAACTTTTCCCCTCGGAATATATACTCCAACAAACAAGTTAAATAAAGGTTTCTTCTTGACACTGAAATTATGTGATTTAGTCATTCTGAGTTCTGCAACGCATATAATAAAGTATGATTTCAAACTCATTGTTAATTGATTGCTGCAGGATGCTGCAGATATGGTACAACCCACCTTGGTATTCATAAAATATTATATCGTCCACTCCATATGACCCTTTAGTTTTAAGATGAGCATTCGAGAAATTATAGTCCATTGTCATCCTTGTGGTGCTTTCTAATATTGATTCTAACCTTGGTGTGGTTGCATATGAAAAATATAGTACAATTTTTATC…	QVVMKGLINDVPFGVLLSGGFNSSLVAVILD____HLAATNAAKQQGEKLHSFYVGL
	geneCapture_all_rep_c52575	AS4/AS5	Yes	Int	ATAACTAACGGAAGTGAAGGAGAAAAAGTTATAGTGGCCAGAGAATAGTGTAAGTTGGGTCCAGGTAGTAAGGGCTGAAGCTTTCCAGCCAAAGGTCTATTGGGAGTTCCAGTGAAGACGTAACCAAAGTGGGGACTGGGTCACCCACCATAACTCTTACGTCAGGCAATATACTTGCTGAGGAGTGGTACATTTTAGCAATGTTGCATGGGGGCTCGATGGTTTGTTCACACACAAAGATCTTTTCATCTACCATTGAGATATACTTATTTAGCTAGCAAAACAATGGTTCTACACTTATGATTTCAAGAACTGTTTGGTTTGCGTCTGAGATGAAAGCTTTGCATGATGATTTTGAATGTTTTAAGTTGTTCCCCCCTGGGCATATATACTCCAGCA…	TVWFASEMKALHDDFECFKLFPPGHIYSSKR
	geneCapture_all_rep_c25868	AS5	Yes	Int	CAATGCAAGATGTAAAACAACATTCTCAACAATAATAATGGCCATTGTCGTAATGATAACTCTTATGTTTCTGAATTTTCTCTTCAATTACACTTCTACTAAGGTATTTTCATCCATAGTCATCTCGACCATGTTCAACTTGATCGACATCCATAGTGCCTATAATCGATGGAATGTATTGAACAACTATTGCAAGAATTGTTTGGTTTGCATCGAAGATGAAATCTTTGCATGATGATTATGAATGTTTTGAGACTTTTCCCCCTGGCATATATACTCTAGCAAACAAGGTAAATAAAGGTTACTTCTTAACACTGAAGTTATGTGAGTTAGTCATTTGAGTTCTGCAACGAATATAATAAAGTTTGTTTCAAACTCTTTTGTTGTTAATTGATTGTA…	VWFASKMKSLHDDYECFETFPPGIYTLANKVNKGYFLTLKRWYSPPWYSENLILSTSYGPLVLRIEFKKLMTDVPFGVSLSGGLDTSLVMVVAAHHLAATNAAKQWGEKPHYFCVRLQGS
	HZVQHE201BK3LN	AS3/AS4	Yes	Int	GACATATATACTCCAGCGAACAAGGTAAAGGTTATTTCTTCATATTGTAATAATATGACTTCAGTCATTCAGATTTCAGCTTTGTCATTCAGATTACACTAAAAATGAAGTCTGTTTTGTGAATTGATTGATGGAGGAGGCCTGCGCAGATGGTATAACCCAACTTGGTATTCAGAAAATCATATACAGTCCACTCCATATGACCCTTTGATTCTGAGACGATCATTTGAGAAAGTATAGTCCATTACCATACCTGAGTTGCTTCCCCGTGTCGTTTCCAACGGGATTAAATTAGACTATGATTTAACTCGACTCAATCAACCTCAGTTAACTGACTCTCTAATTTTAGATTATTCTCAGAGTTAATTAGCTATTTTAACAGATTCTACCCATGGCGTG…	GGLRRWYNPTWYSENHIQSTPYDPLILRRSFEKAVIKRLMTDVPFGVLLS
	geneCapture_all_rep_c136386	AS3	Yes	Int	AAAGGCTGCAAAACAGTGGGGAGAGAAACTACACTCTTTTTGCGTTGGTTTGCAGGTATGTTCTTTTGATTAATAACTGCAGGGCGACCTTTTGTTTGGAAAACATATGTGCGTGTTCTATTTGAAGTAGATAGGTTGATGCAGGCTTATTGATGATTAGTCCAATATAAATTTATTGAAAAATATTAATGTATACTTTTGCTAGATCCAAGTAAAAGGAAACTCCATGAAAATGAATCATCAAATGTTAGTAATATTACCATTAAAATAATTGAATCAGACTTCTTATATAATTCATTTTTCGTGTCTGAGCAGGGATCGCCAGATCTAAAGGCTGCAAAAGAGGTTGCAGAGTATCTCGGTACCGTTCATCACGAATTCCATTTTACAGTGCAGGTA…	KAAKQWGEKLHSFCVGLQGSPDLKAAKEVAEYLGTVHHEFHFTVQDGIDAIED__IYHVETYNVTTIRASTPMFLMSRKIKSLGVKMVLSGEGSNEI
	geneCapture_all_rep_c137670	AS3	Yes	Int	CGTGTCTGAGCAGGGATGGCCAGATCTAAAGGCTGCAAAAGAGGTTGTAGAGTATCTCGGTACCGTTCATCACGAATTCCATTTTACAGTGCAAGTATTTGTCTCGGCACCCATCTATGTATGTAAATTTTAGAGCAGGGGCAAGTTTTTTGTTTCAATGTAATGAACATTTGCCTCTGTTTGAGGCGATTGTAACAGGATGGTATAGATGCAATTGAGGATGTTATATACCACGTTGAAACATACGATGTGAAAACTATCAGAGCAAGCACGCCCATGTTCTTGATGTCTCGGAAAATCAAGTCGCTAGGAGTGAAGATGGTTCTGTCTGGAGAAGGATCAGACGAGATATTTGGGGGCTACTTGTACTTTCACAAAGCTTCTAACAAAGAGGAATTC…	VSEQGWPDLKAAKEVVEYLGTVHHEFHFTVQDGIDAIEDVIYHVETYDVKTIRASTPMFLMSRKIKSLGVKMVLSGEGSDEIFGGYLYFHKASNKEEFHQETCRKIKALHMYDCLRANKSTSAWGVEARVPFLDKEFINVAMAIDPEWKMVKPDIGHIEKWVLQKAFDDEKNPYLPKWVICCGTAAHSVQTEQFSDGVWCSWIDGLKSHAAEHVTELGNAKYIFPHSTPTTKEAYYYRMIFERFYPQNLARLTVPGGPSVACSTAKAVE
	geneCapture_all_rep_c134756	AS3	Yes	Int	TTGGAAAACAGATGTGCGTGTTCTATTTGAAGTAGATAGGTTGATGCAGGCTTATTGATGATTAGTCCAGTATAAATTTATTGAAAAATATTAGTGTATACTTTTACTAGATCCAAGTAAAAGGAAACTCCATGAAAATGAATCATCAAATGTTAGTAATATTACCATTAAAATAATTGAATCGGACTTCTTATATAATTCGTTTTTTCGTGTCTGAGCAGGGATCGCCAGATCTAAAGGCTGCAAAAGAGGTTGCAGAGTATCTCGGTACCGTTCATCACGAATTCCATTTTACTGTGCAGGTATTTGTCTCGGCACCCATCTATGTATGTAAATTTTAGAGCAGGGGCAAGTTTTTTGTTTCAATGTAATGAACATTTGCCTCTGTTTGAGGCGATT…	FFVSEQGSPDLKAAKEVAEYLGTVHHEFHFTVQDGIDAIEDVIYHVETYDVTTIRASTPMFLMSRKIKSLGVKMVLSGEGSDEIFGGYLYFHK__PNKEEFHQEHAIKALHMYDCLRANKSTSAWGVEARVPFLDKEFINVAMAIDPERKMVKPDIGCIEKWVLRKAFDDEKNPYLPK
	geneCapture_all_rep_c132282	AS3	Yes	Int	CCCACGACTAAGCACGCCCATGTTCTTGATGTCTCGGAAAATCAAGTCCCTAGGAGTGAAGATGGTTCTGTCTGGAGAAGGATCAAACGAGATATTTGGGGGCTACTTGTACTTTCATAAAGCTCCTAACAAAGAGGAATTCCACCAGGAAACATGCCGTAAGGTGAGTAGCTAGAAGCCTTGTAGATCATATATTGGGATTCAGAGATTACCTAGCGATTAATAAAATGTAATGTGTGATTTGATGCAGATAAAGGCTCTTCACATGTATGATTGCTTGAGGGCTAATAAGTCAACATCTGCATGGGGTGTGGAGGCCCGTGTTCCATTTTTAGATAAGGAATTCATCAACGTTGCCATGTTCATTGATCCCGAGTGGAAGATGGTAAGCATTTTCAT…	RLSTPMFLMSRKIKSLGVKMVLSGEGSNEIFGGYLYFHKAPNKEEFHQETCRKIKALHMYDCLRANKSTSAWGVEARVPFLDKEFINVAMFIDPEWKMVKPDIGRIEKWVLRKAFDDEKNHYLPKVMIKLAQKEKFNDGVGYSWID
	geneCapture_all_rep_c34008	AS1	Yes	Int	ATTTGTTAAGGTATGTGCCCTATCTCAAGGATGAGAAAACAAAGGTCCAAGATTCATCAGTGGATTTCCTTTATCATTTAAATATAGAATTAAGTTTGATGAGCCTCAATCATTGGAGGATGTCATTGCGAAGTTGAACCATTGTTATGAGAAGTCTAAGCGTTAGAATGAGCTTAAGTGGGATTGAAAGGTAATGAGAAGAATAAAGGGAAGTGGGATAAGAAGTGAGGAAGACCTCAAGATGCAGGTGACAAGGAGAATGTGGCACCTTATTAGAAGTTGAATGTAGTTGACAGAGGACATGGATTTTAGCCTGAGGAGTAGAATAAGGGTGATGGCAAGAAGTATTTGTAGTGTTGGACTTGTGGTGGAGAGCATCGCAAGAGAGGTTATCCATCG…	IRLLGVWMMMVLSGEGSDEIFGGYLYFHKAPNKEEFHQETCRKIKALHMYDCLRANKST__AWGVEARVPFLDKEFVNVAMDIDPEWKMV
	HZVQHE201AP7XW	AS3	Yes	Int	GCAGATAAAGGCTCTTCACATGTATGATTGCTTGAGGGCTAATAAGTCAACATCTGCATGGGGTGTGGAGGCCTGTGTTCCATTTTTAGATAAGGAATTCATCAACGTTTCCATGGCCATTGATCCTGAGTGGAAGATGGTAAGCATTTTCATCAACTCACTCTAATCTGGATGTTGATGACGTGGAACTGTTTACTCATTTGGTTTAGTTGTATAATCTTTAACAGGTGAAGCCTGACATTGGGCTCATTGAGAAGTGGGTCTTGCGGAAGGCATTCGATGACGAGAAGAATCCTTATCTTCCCAAGGTCATGATAAAACTCTCGTTCCCGATCTGAGCTCTAAATTCCATCCCATGTAAAGAGTCTGAATTTTAACACTAGTGGGTAATTTGTTGTG…	QIKALHMYDCLRANKSTSAWGVEACVPFLDKEFINVSMAIDPEWKMVKPDIGLIEKWVLRKAFDDEKNPYLPKHILYRQKEQFSDGVGYSWIDGLKSHAAEHVTDTMLGNAKYIFPHNTPTTK*AYYYKMIFERFYPQ
	HZVQHE201A7B6W	AS3/AS5	Yes	Int	CAACATCTGCATGGGGTGTGGAGGCTCATGTTCCATTTTTAGATAAGGAATTCATCAACGTTGCCATGGCCATTGATCCTGAGTGGAAGATGGTAAGCATTTTCATCAACTCACTCTAATCTGGGATTTTGATGACGTGGAATTGTTTACTCATTTGGTTTAGTTGTATAATCTTTAATAGGTGAAGCCTGACATTGGGCGCATTGAGAAGTGGGTCTTGCGGAAGGCATTCAATGATGAGAAGAATCCTTATCTTCCCAAGTTCATGATAAAACTCTCGTTCCCGATCTGAGCTCTAAATTCCATCCCCTGTAAAGAGTCTGAATTTTAAAACTAGTGGGTAATTTGTTGTGGCACTGCAGCACATTCTGTACAGACAGAAGGAGCAATTCAGTGATG…	TSAWGVEAHVPFLDKEFINVAMAIDPEWKMVKPDIGRIEKWVLRKAFNDEKNPYLPKFMIKLSQKEQFSDGVGYSWIDGLKSHAAEHVTDTMLGNAKYIFPHNTPTTKEAYYYRMIFERFYPQ
	HZVQHE201AZ847	AS3/AS5	Yes	Int	GAACTATTTACTCATTTGGTTTAGTTGTATAAACTTTAACAGGTGAAGCCTGACATTGGGCGCATTGAGAAGTGGGTCTTGCAGAAGGCATTTTATGACGAGAAGAATCCTTATCTTCCCAAGGTCATGATAAAACTCTCGTTCCTGATCTGAGCTCTAAATTCCATCCCGTGTAAAGAGTCTGAATTTTAACACTAGTGGGTAATTTGTTGTGGCACTGCAGCACATTCTTTACAGACAGAAGGAGCAATTCAGCGATGGGGTTGGGTACAGTTGGATTGACGGCTTAAAATCACATGTGGTAGAGCATGTTAGTCACCTGGCTTGGCTTTCTTTGGTTTTGCTCTAATGTCATAATAAATTAAATTAGCAAAGTCGACTAATTATTTGTTCTGGTGA…	QVKPDIGRIEKWVLQKAFYDEKNPYLPKHILYRQKEQFSDGVGYSWIDGLKSHVVEHVTDTMLGNAKYIFPHNTPTTKEAYYYRMIFERFYPQNVARLTVPGRPSVACSTAKAV
	HZVQHE201B4F4T	AS3/AS5	Yes	Int	TTGGCTTTCTTTGGTTTTTCTCTAATGTCATAATAAATTAAATTAGCAAAGTCGACTAATTATTTGTTCTGGTGATGTACTGTACTGCAGGTGATAGATACGATGCTGGGCAAGGCCAAATTTATATTCCCTCATAATACTCCCACTACAAAGGAGGCGTACTACTACAGGATGATATTTGAAAGATTCTATCCTCAGGTAAACCGGATTGAGGAATGAGTGTCCAGCTTAGCTGTTTACGTAAGCCTAAAATTATTATGGTTGGATTATGGATTGAATGTTACAATTTGCAGAACGCGGCACGATTGACGGTTCCGGGCGGGCCGAGCGTGGCTTGCAGCACGGCAAAGGCCGTGGAGATGAGATGCAACTGAATAAAACATAAATCCGTGGTCTGCA…	VIDTMLGKAKFIFPHNTPTTKEAYYYRMIFERFYPQNAARLTVPGGPSVACSTAKAVE
	HZVQHE201CAO91	AS3/AS5	Yes	Int	CTCTGATGTCCTAATAAATTAAATTAGCAAAGTCGACTAATTATTTGTTCTGGTGATGTACTGTACTGCAGGTGATAGATACGATGCTGGGCAATGCCAAATATATATTCCCCCATAATACTCCCACTACAAAGGAGGCGTACTACTACAAGATGATATTTGAAAGATTCTATCCTCAGGTAAACCAGATTGAGGAATGAGTGTCCAGCTTAGCTGTTTACGTAAGCCTAAAATTCTTATGGTTGGATTATGGATTGAATGTTACAATTTGCAGAACGCGGCACGATTGACGGTTCCGGGCGGGCCGAGCGTGGCTTTCAGCACCGCAAAGGCCGTGGAGATGAGATGCAGCTGAATAAAACATAAATCCGTGGTCTGCATATCATAAGTCGNGGAGCT…	VIDTMLGNAKYIFPHNTPTTKEAYYYKMIFERFYPQNAARLTVPGGPSVAFSTAKAVE

## Sheet: AS2_sp_v1_unigene14127
Model	Contig	Gene	Pseudogene/Wrong	Status	Nt	AA
Model	AS2_sp_v1_unigene14127_model	AS2	Yes	Int	ATTTTTTACATTGTCTTACGTATTAATGTATGGTTGTTGCTTTGTTGATTGGCAGGTTAAGGCACAGAGGACCAGATTGGAGTGGGATTAGCCACCATGGAAATTGTTTTCTAGCTCACCAGAGATTGGCCATAGTGGACCAACGTCTGGGAATCAACCATTATATAATGAGGATAAAACAATAGTGaaGTATAAATAATTGTGAGGAAAATAAATCAGATCTGGCATTAGAAGTTCAACAAAGACATATCTTAAATCATGCAGCTGTGTACCTTTTGGTTATGCAACAGTCCACAGGGATCAATATGTATCTTCTTTTACTCGTGTCTTTATTTCTCCTTTGTACAAACTCTAGAGTTTAGAACGTTTTAAATTTTGATAGATGTCACAAACTTTTAT…	RLRHRGPDWSGISHHGNCFLAHQRLAIVPTSGNQPLYNEDKTIVNGEIYNHEDLRTKLGSHKFRTRSDCEVIAHLYEAYGEDFVNMLDGMFSFVLLDTRDNSFIAARDAIGITPLYTGWGIDGSIWFASEMKALNDECERFECFPPGHLYxxxxGHVVWYNPPWYSEDIPSTPYDPLVLRKAFEQVYCRYFCTCYAYGRLVxxxxELDFLYNSFFVSE*GSPDLKAAKEVADYLGTIHHEFHFTVQDGIDAIEDVIYHVETYDVTTIRASTPMFLMSWKIKSLGVKMVLSGEGSDEIFGGYFYFHKAPNKEEFHGNIRKIKALHMYDCLRANKSTSAWGVEARVPFLDKEFINVTMAIDPEWKMVKPDIGRIEKWVLGKAFDDEKNPYLPKHILYRQKE…
	HZVQHE201B56K9	AS2	?	N-ter	TCAGGAGCTTTGCTCAGTCTTAAGCTTCAAACAACTGCGTTTTTCTTCTTGCATTTCATCCGCTCCAGTGTATTTGCAAGGTGTATAATCCGCGGAGTTTTTCCTGTAAAGAGCGGGCAATTATGTGTGGGATACTTGCCACATTAGATTGCATCGATGTATCTCAGGCCAAAAGAGCTTGAATACTGGAACTCTCCTGAAGATAAGTTCTTTATGAGATTTGAAACTTAAACCTCCATTTGATTAGGTAATAAAAGCTAAATGGTGAGAAGTTCTGACCTTGTTCACATTAACCGTCTTTCTATTATTGAAGTATTAGGTGTTCTGCCAATTGCGATTTTGATTGAAATCGACATACATTGTAATTTGTTAGGCATTTGAAAATAAATGTACTGAGAA…	MCGILATLDCIDVSQAKRA
	geneCapture_all_rep_c8053	AS2		N-ter	TGATGCCGCTGATGTTGCGGTGGTCAAAATTTTTTCTCATACTTAGTCAAGGAAAAGAGTAAGAACCCATTACGTTTCTTGCACCTTCCCAACATTTTTTAGAAGTCAAAAACCATGAGTGGGATCTCCGAGGACCAAAAAGATTTATAGAATCATGCAAGTGGAGTTTGCAAGTTGCCTTTCACAAATATTCGTCTACGTATTTCGTCGCTTCATAGGAATCTGAATCTTAACTTTCTTCAACTATGGACCGACTCTCCTTGTTTCATTGGGGCTCACTACATGTTAGGGCTTTGTGATTAAAAATATGATTTATGTAGTTGAATATCACAAATGGTTGGAATCCGGCAAGGAGTAATATTGATTTGAGATTTAAATGTGGTTGAAATTTGGAGAGAA…	MCGILAALGCIDVSQAKRARILELSRR
	geneCapture_all_rep_c12142	AS2	?	N-ter	ATCTGTAAGCACTTTCTGGTAATTTTCCAAAACCGAACCACAGGTTACTGATATTGAGATTTAAGAAATTCTTTAGTTAGGATACCTAATTTTCAATGCTACCAGACACTACAAAGTTCAAGTTAATTCGTGTGGTTAGATTCTGTTATTTTTAAGAAGCCGAGAAGGTACAACTCACAAGCATATGTAATGGCCCATTACATAACAGAAGCTTTCAAACGTAACTCATGCTGCTGATGTTGGGGTGGTCAATTTTGCAAGAAGCCATTACGTTTCGTGCACCTTCCCAATACTCCTTAAGAGTCAAAACATACAGTGGGAGCTATGAGGGCTACCACCCCCACCCAAAAAAAAAATTAGAGTCATGCAAAGTGGAATCTGCAAGTTGCCTTTCATAAA…	MCGILATLDCIDVSQAKRA
	geneCapture_all_rep_c122976	AS2	?	N-ter	GTGTGGGATACTTGCCACATTAGATTGCATCGATGTATCTCAGGCCAAAAGAGCTTGAATACTGGAACTCTCCTGAAGATAAGTTCTTTATGAGATTTGAAACTTAAACCTCCATTTGATTAGGTAATGAAAGCTAAATGGTGAGAAGTTCTGACCTTGTTCACATTAACAGTCTTTCTATTATTGAAGTATTAGGTGTTCTGCCAATTGCGATTTTGATTGAAATCGACATACATTGTAATTTGTAATTTGTTAAGCATTTGAAAATAAATGTACTGAGAACGAACGTTTATAGTAACTGCATATTCATTTCTTTCATCATA	CGILATLDCIDVSQAKRA
	HZVQHE201C20BA	AS2	Yes	Int	ATTTTTTACATTGTCTTACGTATTAATGTATGGTTGTTGCTTTGTTGATTGGCAGGTTAAGGCACAGAGGACCAGATTGGAGTGGGATTAGCCACCATGGAAATTGTTTTCTAGCTCACCAGAGATTGGCCATAGTGGACCAACGTCTGGGAATCAACCATTATATAATGAGGATAAAACAATAGTGTCACGGTAAGT	RLRHRGPDWSGISHHGNCFLAHQRLAIVPTSGNQPLYNEDKTIV
	geneCapture_all_rep_c367	AS2		Int	AAGTATAAATAATTGTGAGGAAAATAAATCAGATCTGGCATTAGAAGTTCAACAAAGACATATCTTAAATCATGCAGCTGTGTACCTTTTGGTTATGCAACAGTCCACAGGGATCAATATGTATCTTCTTTTACTCGTGTCTTTATTTCTCCTTTGTACAAACTCTAGAGTTTAGAACGTTTTAAATTTTGATAGATGTCACAAACTTTTATTATTACTATGTAGCTTTTAAAGACATTGAAATGTATGCATATTGTATTTACTGTTTAGAGTCAGACTTATGTTGAGATGTTTACAATAGAAATGAATTTTGTTACACATTTTATTCTGTAGGTTTTCTTCCAACATAATTTCTAGGGAGTAAAGGGATTTATGGTAACTATGTGGATTTTTGCTATT…	LFLKVNGEIYNHEDLRTKLGSHKFRTRSDCEVIAHLYEAYGEDFVNMLDGMFSFVLLDTRDNSFIAARDAIGITPLYTGWGIDG
	HDJY4ZZ02IOQGS	AS2		Int	GTGTTATTAGAAGTTATTTAATCAGTTCTATGCGATTTTTGGATTGAAGATTTATGGTAAATTTTGATATGGTTTTCAAAGACTAATCTATAATAAACAGCACTTCTATTTGTCTTTTTTTACTCATTTGCAGGATCAATATGGTTTGCATCTGAAATGAAAGCTTTGAATGATGAATGTGAGCGCTTTGAGTGCTTTCCTCCTGGACACTTATAC	GSIWFASEMKALNDECERFECFPPGHLY
	HZVQHE201D0RSX	AS2	Yes	Int	TCTATTGGATGTATTAAGACCCCATTCAGCTTATCCATCGTTTAATGCATGTATCACAATTCCTTTCATCTTAGAAACATGAAAAGTCTGAAGTAACATTATGAAGAATACCAATAATAAAGAAACATTTAGGGACAGTGACTCAGGTTTAATTATTTTTTATTCATATAGAGCACCAATGAGAGCAGACCATACTCTGGAGTATCATAGTAACTTTCTTAGAAATCAGACATCAAACATATTGGTTGAACATATTGATTAAATGGCTGCTGCAGGAGGCATGCGAAGATGGTACAACCCACCTTGGTATTCGGAAGCTATACCATCTACTCCTTATGATCCCTTGGCTCTTTGACAAGCATTTGAGTGTGTATGAAAGTTTGAAACCAACTATTTTTT…	GGMRRWYNPPWYSEAIPSTPYDPLAL
	HZVQHE201CH9YW	AS2	Yes	Int	AAGGACATGTTGTGTAACTTGAATCATTTATATAGTGTCTTCTATCAGATGTTATGTCTTTGTTCAAAATCTGGTTTTAATATATTGTGTGAATAATTCTTGCAGGAGGCTACAAAAGGTGGTACAACCCACCTTGGTACTCCGAGGACATTCCCTCAACCCCATATGATCCCTTGGTTTTGCGAAAAGCATTTGAGCAGGTATACTGCAGATATTTTTGTACTTGTTATGCTTATGGGAGACTTGTATATTCTTTAATTAGAAACTTCAAGTTCCATTAAATTTATTTAATCTTCTCTTAATAGTTGATTTATTGTAAATATCCATGTTCAAATTTATTTATTATTTTCTATTTGCAATC	GGYKRWYNPPWYSEDIPSTPYDPLVLRKAFEQVYCRYFCTCYAYGRLV
	geneCapture_all_rep_c75685	AS3	Yes	Int	TTGAATTGGACTTCTTATATAATTCGTTTTTCGTGTCTGAGTAGGGATCGCCAGATCTAAAGGCTGCAAAAGAGGTTGCAGACTATCTCGGTACCATTCATCACGAATTCCATTTTACAGTGCAGGTATTTGTCTCGGCACCCATCTCTGTATGTAAATTTTAGAGCAGGGGCAAGTTTTTTGTTTCAATGTAATGAACATTTGCCTCTGTTTGAGGCGATTGTAACAGGATGGTATAGATGCAATCGAGGACGTTATATACCACGTTGAAACATACGACGTGACAACTATCAGAGCAAGCACGCCCATGTTCTTGATGTCTTGGAAAATCAAGTCGCTAGGAGTGAAGATGGTTCTGTCTGGAGAAGGATCAGACGAGATATTTGGGGGCTACTTCTA…	GSPDLKAAKEVADYLGTIHHEFHFTVQDGIDAIEDVIYHVETYDVTTIRASTPMFLMSWKIKSLGVKMVLSGEGSDEIFGGYFYFHKAPNKEEFHGNIRKIKALHMYDCLRANKSTSAWGVEARVPFLDKEFINVTMAIDPEWKMVKPDIGRIEKWVLGKAFDDEKNPYLPKHILYRQKEKFSDGVGYSWVDGLKSHVVEHVTDTMLGNAKYIFPHNTPTTKEVYYYRMIFERFYP
	geneCapture_all_rep_c19142	AS?	Yes	Int	ATTGCAAGAGATGATTTAGGCGTTTCTTAATATAATGAGTAACGTCCTTTTTAACAGATCTAAGGACAACTATCAGAGCAAGCACACCCATGTTCTTCATGTCCCATAAAATCAAGTCCCGGGGTGTGAACATGGTTCTCTCTAGAGAAGGGTCAAATGAAATATTTTGGGGCTATTTGTATTTCCACAAGGCTCAAAAGGCTCGTAACAGAGAGGAATTCCATCAGGAAACCTGTCTTAAGATAACTCACTGCTAGCAGCTTTACTTTCATGTCTTGTACATCATCTATATGTAAGGAGTACTTAGCGATTAATAAAATCTAATGTGTAATTTGGTGTAGATAAAAGGCCTTCACTTGTATGAGAGCTAACAAGTCAACAACTACACAGGATTTACAG…	TTIRASTPMFFMSHKIKSRGVNMVLSREGSNEIFWGYLYFHKAQKARNREEFHQETCLKI
	geneCapture_all_rep_c21411	AS2		C-ter	TAGGATGCAGTACATCCTCATTTGTGAAAATTTCAACCATACTACAATTGATTTAATTTGCTATAGGAATATGCTTTATTCTCTAAGGAATTATTGAATAGTAGTAGTATTTTGCATTTAAAAAAAACTGTTGGAATACCCTGTTTTGCTGAGTTATTTTGAGTGACAATCACATCAGATTGGGATTGTCAGTGGTACTACTCAATATTGTCTCGTAAAAGAGTGTCATATTAAGACACAAGGTAAATTCTAAAAATTGGTTGGTGATTTTATGTTCCAGGTTACCAATATGATGATGGCAAATGCAAAGTACATTTACCCTGAGAATACACCCACGACAAAGGAGGCATACTACTACAGGATGATATTTGAAAGATTCTTTCCTCAGGTAGGTGATTT…	VTNMMMANAKYIYPENTPTTKEAYYYRMIFERFFPQNAARLTVPGGPSVACSTAKALEWDAAWSRNPDPSGRAALGVHVDAYKENADIGNGNEEVSADFSIKKPKFLDGGVKVAVDG
	geneCapture_all_rep_c58500	AS?	Yes	Int	AAATCCTTGGCTCATTCAATATAACATGAAAAATGTTCTTTGTCATTGTCAGGTGACAGATGCAATGATAACAAATGCCAGGTTTGTTTATCCGGATAATACACCTACCACAAAAGAGGCATACTTCTACAGGATGATATTTGAAAGATATTTCCCTCAGGTAACCTGTCTGTATGCATCATAACTTGTGACAAGAATTTTCTCAATGTTGTTTTTCATTGAGTTTTACATGTTGTAGTGTAAGATGAAAGGATGTATACACGAATTACTCGATGCTGTTTTCACTTAGTTTTCCATCATCATTGCAAGATGAGACGATGGATTTTCTATTCCCCTTTGCTTCAAACTTTTTATCCATGGGTGAATAAGTTTTTAAATGGGTGTCAATATAATGGGTCA…	VTDAMITNARFVYPDNTPTTKEAYFYRMIFERYFPQNAAHLTVPEGPSVACSTAKAIEWDAEWSNNPDPSGRAAVGVHLSDYQ
